# Supplementary material for: Peer Effects on Academic Performance of High School Students in a County-Level Context of Western China: Empirical Evidence from Large-Scale Social Network Survey
Source: Behav Sci (Basel). 2026 Mar 5;16(3):370. doi: 10.3390/bs16030370 (PMC13024077; doi:10.3390/bs16030370)
Supplement: Supplementary file 1 [file behavsci-16-00370-s001.zip]

Archive with 1 entries (1 files):
- behavsci-4157211-supplementary.pdf
